# Supplementary material for: Abscisic Acid Improves Insulin Action on Glycemia in Insulin-Deficient Mouse Models of Type 1 Diabetes
Source: Metabolites. 2022 Jun 6;12(6):523. doi: 10.3390/metabo12060523 (PMC9227369; doi:10.3390/metabo12060523)
Supplement: Supplementary file 1 [file metabolites-12-00523-s001.zip]

Archive with 1 entries (1 files):
- metabolites-1752339-supplementary.pdf
